# Supplementary material for: ROS-induced ATP synthase mRNA degradation and metabolism dysfunction reveals the mechanism of artificial deteriorated cotton seeds
Source: PLoS One. 2026 Feb 10;21(2):e0339977. doi: 10.1371/journal.pone.0339977 (PMC12890139; doi:10.1371/journal.pone.0339977)
Supplement: S4 Table — (XLSX) [file pone.0339977.s004.xlsx]

## Sheet: TableA
germination rate
imbibition time/h	CK	1d	2d	3d	4d	5d
14	0	0	0	0	0	0
18	9.11321	6.12509	4.97322	0	0	0
22	23.517	22.7126	15.6765	5.46924	0	0
26	47.9359	54.385	37.8085	17.4357	0	0
30	72.0468	77.6793	61.3764	40.1102	10.1162	0
34	85.986	85.5601	73.907	60.4074	22.4885	1.79975
38	91.7043	87.4684	78.2522	69.4934	33.6748	9.15409
42	93.713	87.89	79.5239	72.3033	38.9351	13.4458
46	94.3792	87.9811	79.877	73.0666	40.6603	13.9569
50	94.596	88.0008	79.9735	73.2664	41.1556	13.9985
54	94.666	88.005	79.9998	73.3183	41.2922	14.0018
Error bar data
imbibition time/h	CK	1d	2	3	4	5
14	0	0	0	0	0	0
18	2.3094	5.03322	3.05505	0	0	0
22	5.7735	11.3725	10.0664	1.1547	0	0
26	7.02377	8.7178	11.1355	6.4291	0	0
30	3.05505	4.6188	8.0829	8.7178	3.05505	0
34	2.3094	1.1547	5.03322	8.32666	3.4641	1.1547
38	1.1547	1.1547	5.03322	8.7178	5.7735	3.05505
42	2.3094	0	6.1101	9.0185	6.9282	4.6188
46	3.4641	0	6.1101	9.0185	6.9282	3.4641
50	2.3094	0	7.2111	9.0185	6.9282	3.4641
54	2.3094	0	7.2111	8.0829	5.7735	3.4641

## Sheet: TableB
Dehydrogenase activity
	CK	1d	3d	5d
	4.5593	4.40521	3.7	3.06142
	4.59116	4.26608	3.38635	2.94278
	4.74598	4.59278	3.64743	2.70055
average	4.63214	4.42135	3.57793	2.90159
error bar data	0.0998607	0.163948	0.167979	0.183931

## Sheet: TableC
Conductivity
	CK	1d	2d	3d	4d	5d	24h/4h
4h	10.8994	13.5658	14.5161	16.0013	17.4918	20.456	1.87681
8h	13.6788	16.5807	17.6839	19.623	21.7722	26.3529	1.92655
12h	15.2731	18.1686	19.7117	21.9972	24.5655	30.7349	2.01235
16h	16.5989	19.6847	21.6355	24.0994	26.8866	34.8758	2.10109
20h	17.4864	20.7413	23.0159	25.5592	28.5957	38.4164	2.19694
24h	18.4852	22.1283	24.2753	26.7748	30.8263	42.1686	2.28121
24h-4h	7.58582	8.56257	9.75922	10.7734	13.3346	21.7126
error bar data
	CK	1d	2d	3d	4d	5d
4h	0.310826	0.231185	0.81415	0.760197	0.652256	1.15678
8h	1.36472	0.0685889	1.38978	1.67333	0.963014	1.97568
12h	1.97171	0.286568	1.53348	2.23246	1.1955	2.61055
16h	2.00027	0.483513	1.66877	2.57428	1.46855	2.75125
20h	2.14333	0.563443	1.70818	2.82637	1.5961	2.278
24h	2.22663	0.0970404	1.92783	2.84356	1.72093	2.07259

## Sheet: TableD
	MDA Content
		0h	16h
	CK	0.550924	0.1413
	1d	0.679634	0.1803
	3d	0.822657	0.5121
	5d	1.14096	1.0574
	Error bar data
		0h	16h
	CK	0.0768847	0.0477
	1d	0.1053	0.0531
	3d	0.0999	0.095
	5d	0.0963784	0.1001

## Sheet: TableE
O2-·production rate								H2O2 content(uM)		CK	1d	3d	5d
	CK	1d	3d	5d						1.67141	1.90026	2.31985	1.50927
	7.65273	14.2441	15.5885	12.7198						1.73982	1.89336	2.30496	1.51663
	8.63026	12.4372	15.712	13.3183						1.60066	1.91093	2.35789	1.49437
	8.76233	13.3407	18.0045	10.3645					average	1.67063	1.90152	2.32757	1.50676
average	8.34844	13.3407	16.435	12.1342					error bar data	0.0695842	0.00885066	0.0272983	0.0113401
error bar data	0.606113	0.903452	1.36066	1.56154

## Sheet: TableF
SOD activity							POD activity
		CK	1d	3d	5d				CK	1d	3d	5d
	0h	237.043	206.63	160.265	89.2456			0h	274.386	230.541	145.358	91.0751
	16h	271.26	257.892	228.225	146.35			16h	308.181	273.421	199.608	123.166
error bar data							error bar data
	0h	CK	1d	3d	5d				CK	1d	3d	5d
	16h	12.2749	11.1879	7.47733	4.75672			0h	10.1226	9.92554	10.4584	5.80191
		17.1655	21.2225	14.6856	9.25555			16h	13.3597	11.827	17.5177	9.34531

## Sheet: TableG
Respiratory rate
		CK	1d	3d	5d
	0	0.00830726	0.00707113	0.00499163	0.00457293
	4	0.151255	0.120926	0.102181	0.0960651
	8	0.210981	0.177692	0.136302	0.123985
	12	0.305124	0.234536	0.174966	0.152779
	16	0.335467	0.303748	0.245769	0.202581
error bar data		CK	1d	3d	5d
	0	0.0024902	0.00123982	0.0014367	0.00124109
	4	0.0156699	0.0229409	0.0178728	0.0178017
	8	0.0155088	0.00566742	0.0150095	0.0174542
	12	0.00514302	0.0122024	0.0198137	0.00833734
	16	0.00756324	0.0114667	0.0232671	0.0107091

## Sheet: TableH
ATP synthase activity								ATP content
	CK	1d	3d	5d						CK	1d	3d	5d
0	210.031	199.235	190.923	171.815					0	0.265655	0.264505	0.268633	0.260756
4	484.843	427.908	308.289	266.734					4	0.611001	0.522301	0.406249	0.364579
8	682.913	660.698	565.858	481.814					8	0.823355	0.774407	0.609917	0.530639
12	783.812	720.507	627.92	598.015					12	0.934505	0.894429	0.672071	0.588477
16	837.563	782.725	714.293	669.398					16	0.981113	0.925136	0.694293	0.626658
error bar data								error bar data
	CK	1d	3d	5d					CK	CK	1d	3d	5d
0	14.4981	5.13357	4.65463	1.39814					0	0.0238614	0.0149031	0.0220271	0.00550783
4	5.15468	10.1866	19.1055	16.7863					4	0.0632201	0.0149818	0.0225477	0.0171886
8	3.2734	8.88243	12.8417	3.50569					8	0.0213676	0.0137657	0.0180373	0.0216962
12	10.773	8.84977	12.351	8.70646					12	0.00853923	0.0231525	0.0269727	0.0489552
16	8.67835	3.61249	4.19442	10.6283					16	0.0331441	0.0581545	0.0581798	0.0221441

## Sheet: TableI
	O2-	H2O2	Germination rate	Dehydrogenase activity	electrical conductivity	MDA content	SOD activity	POD activity	Respiratory rate	ATP synthase activity	ATP content
O2-	1	0.954163	-0.944128	-0.901317	0.979327	0.986476	-0.9396	-0.950194	-0.947534	-0.980533	-0.890467
H2O2	0.954163	1	-0.999491	-0.989643	0.994978	0.990314	-0.99897	-0.999916	-0.999771	-0.994355	-0.985841
Germination rate	-0.944128	-0.999491	1	0.993719	-0.991278	-0.98538	0.999909	0.999821	0.999945	0.990463	0.990689
Dehydrogenase activity	-0.901317	-0.989643	0.993719	1	-0.970305	-0.960126	0.995137	0.991424	0.99249	0.968824	0.999702
electrical conductivity	0.979327	0.994978	-0.991278	-0.970305	1	0.999238	-0.989412	-0.993594	-0.992606	-0.999982	-0.964107
MDA content	0.986476	0.990314	-0.98538	-0.960126	0.999238	1	-0.982994	-0.988427	-0.987113	-0.999456	-0.95301
SOD activity	-0.9396	-0.99897	0.999909	0.995137	-0.989412	-0.982994	1	0.999475	0.999713	0.988516	0.992434
POD activity	-0.950194	-0.999916	0.999821	0.991424	-0.993594	-0.988427	0.999475	1	0.999964	0.992892	0.987936
Respiratory rate	-0.947534	-0.999771	0.999945	0.99249	-0.992606	-0.987113	0.999713	0.999964	1	0.991854	0.989206
ATP synthase activity	-0.980533	-0.994355	0.990463	0.968824	-0.999982	-0.999456	0.988516	0.992892	0.991854	1	0.962482
ATP content	-0.890467	-0.985841	0.990689	0.999702	-0.964107	-0.95301	0.992434	0.987936	0.989206	0.962482	1
